# Supplementary material for: A Systematic Review Comparing Experimental Design of Animal and Human Methotrexate Efficacy Studies for Rheumatoid Arthritis: Lessons for the Translational Value of Animal Studies
Source: Animals (Basel). 2020 Jun 17;10(6):1047. doi: 10.3390/ani10061047 (PMC7341304; doi:10.3390/ani10061047)
Supplement: Supplementary file 1 [file animals-10-01047-s001.zip]

Archive with 2 entries (2 files):
- Search strategies Supplement 1.docx
- Supplement 2 Included papers.pdf
